# Supplementary material for: Contamination Level, Distribution, and Inventory of Dechlorane Plus (DP) in the Surface Soil of Shenyang City, China
Source: Toxics. 2025 Apr 24;13(5):335. doi: 10.3390/toxics13050335 (PMC12115680; doi:10.3390/toxics13050335)
Supplement: Supplementary file 1 [file toxics-13-00335-s001.zip]

Archive with 1 entries (1 files):
- toxics-3514648-supplementary.pdf
